# Supplementary material for: Salt–Drought Co-Stress Impairs Root Ultrastructure, Remodels Rhizosphere Bacteria, and Suppresses Peanut (Arachis hypogaea L.) Yield in Saline-Alkali Soil
Source: Plants (Basel). 2026 Jul 9;15(14):2116. doi: 10.3390/plants15142116 (PMC13414928; doi:10.3390/plants15142116)
Supplement: Supplementary file 1 [file plants-15-02116-s001.zip]

Archive with 1 entries (1 files):
- plants-4399949-supplementary.pdf
